# Supplementary material for: Nonlinear scaling effects in the stiffness of soft cellular structures
Source: R Soc Open Sci. 2019 Jan 16;6(1):181361. doi: 10.1098/rsos.181361 (PMC6366230; doi:10.1098/rsos.181361)
Supplement: Supplementary Material [file rsos181361supp1.xlsx]

## Sheet: Sheet1
3x3										5x5										9x9
Centre of Joint						Centre of Wall				Centre of Joint						Centre of Wall				Centre of Joint						Centre of Wall
time		N16141		Force	Displacement	time		N18950		time		N33013		Force	Displacement	time		N16633		time		N57341		Force	Dispalcement	time		N61020
0	-3.51571e-16	-3.51571e-13		0	0	0	-1.11022e-16	-1.11022e-13		0	-4.44089e-16	-4.44089e-16		0	0	0	-1.03092e-16	-1.03092e-13		0	-6.34413e-17	-6.34413e-14		0	0	0	1.38778e-17	1.38778e-14
0.01	0.0133359	13.3359		2.44185	2	0.01	0.0133804	13.3804		0.01	0.0166757	16.6757		2.91353	2	0.01	0.0158854	15.8854		0.01	0.0186217	18.6217		3.42716	2	0.01	0.0168089	16.8089
0.038	0.0510528	51.0528		8.98481	7.6	0.038	0.0518821	51.8821		0.038	0.0639053	63.9053		10.6565	7.6	0.038	0.0619251	61.9251		0.038	0.0714477	71.4477		12.4668	7.6	0.038	0.066234	66.234
0.0804	0.109092	109.092		18.1491	16.08	0.0804	0.1131	113.1		0.0804	0.136667	136.667		21.355	16.08	0.0804	0.135998	135.998		0.0804	0.153101	153.101		24.8251	16.08	0.0804	0.147749	147.749
0.13432	0.184396	184.396		28.7535	26.864	0.13432	0.195988	195.988		0.13432	0.231213	231.213		33.5672	26.864	0.13432	0.237657	237.657		0.13432	0.258999	258.999		38.6321	26.864	0.13432	0.263035	263.035
0.197456	0.274255	274.255		39.9488	39.4912	0.197456	0.300226	300.226		0.197456	0.343875	343.875		46.2592	39.4912	0.197456	0.367254	367.254		0.197456	0.385689	385.689		52.9138	39.4912	0.197456	0.413874	413.874
0.267965	0.376556	376.556		51.2551	53.593	0.267965	0.425738	425.738		0.267965	0.472492	472.492		59.0247	53.593	0.267965	0.52517	525.17		0.267965	0.530063	530.063				0.267965	0.602	602
0.344372	0.489548	489.548				0.344372	0.572518	572.518		0.344372	0.614484	614.484				0.344372	0.711784	711.784		0.344372	0.690104	690.104				0.344372	0.828309	828.309
0.425497	0.612235	612.235				0.425497	0.740522	740.522		0.425497	0.769133	769.133				0.425497	0.927296	927.296		0.425497	0.864085	864.085				0.425497	1.09311	1093.11
0.510398	0.745792	745.792				0.510398	0.929269	929.269		0.510398	0.935034	935.034				0.510398	1.17177	1171.77		0.510398	1.0513	1051.3				0.510398	1.39627	1396.27
0.598318	0.885287	885.287				0.598318	1.13942	1139.42		0.598318	1.11508	1115.08				0.598318	1.44474	1444.74		0.598318	1.25119	1251.19				0.598318	1.73741	1737.41
0.688655	1.03241	1032.41				0.688655	1.37041	1370.41		0.688655	1.30289	1302.89				0.688655	1.74698	1746.98		0.688655	1.46647	1466.47				0.688655	2.11597	2115.97
0.780924	1.18532	1185.32				0.780924	1.6222	1622.2		0.780924	1.49897	1498.97				0.780924	2.07794	2077.94		0.780924	1.69072	1690.72				0.780924	2.53212	2532.12
0.874739	1.34952	1349.52				0.874739	1.89391	1893.91		0.874739	1.71044	1710.44				0.874739	2.43696	2436.96		0.874739	1.92507	1925.07				0.874739	2.98475	2984.75
0.969791	1.51955	1519.55				0.969791	2.18597	2185.97		0.969791	1.93079	1930.79				0.969791	2.8243	2824.3		0.969791	2.17568	2175.68				0.969791	3.47415	3474.15
1	1.57354	1573.54				1	2.28237	2282.37		1	2.0012	2001.2				1	2.95233	2952.33		1	2.25536	2255.36				1	3.63559	3635.59
													time	E1509
		z-strain											0	0	0										time	E198
	z dispalcement												0.01	-2	2										0	0	0
time	E625												0.038	-7.6	7.6										0.01	-2	2
0	0	0											0.0804	-16.08	16.08										0.038	-7.6	7.6
0.01	-2	2											0.13432	-26.864	26.864										0.0804	-16.08	16.08
0.038	-7.6	7.6											0.197456	-39.4912	39.4912										0.13432	-26.864	26.864
0.0804	-16.08	16.08											0.267965	-53.593	53.593										0.197456	-39.4912	39.4912
0.13432	-26.864	26.864											0.344372	-68.8744	68.8744										0.267965	-53.593	53.593
0.197456	-39.4912	39.4912											0.425497	-85.0995	85.0995										0.344372	-68.8744	68.8744
0.267965	-53.593	53.593											0.510398	-102.08	102.08										0.425497	-85.0995	85.0995
0.344372	-68.8744	68.8744											0.598318	-119.664	119.664										0.510398	-102.08	102.08
0.425497	-85.0995	85.0995											0.688655	-137.731	137.731										0.598318	-119.664	119.664
0.510398	-102.08	102.08											0.780924	-156.185	156.185										0.688655	-137.731	137.731
0.598318	-119.664	119.664											0.874739	-174.948	174.948										0.780924	-156.185	156.185
0.688655	-137.731	137.731											0.969791	-193.958	193.958										0.874739	-174.948	174.948
0.780924	-156.185	156.185											1	-200	200										0.969791	-193.958	193.958
0.874739	-174.948	174.948																							1	-200	200
0.969791	-193.958	193.958
1	-200	200
